# Supplementary material for: Silicone Oil-Induced Glaucomatous Neurodegeneration in Rhesus Macaques
Source: Int J Mol Sci. 2022 Dec 14;23(24):15896. doi: 10.3390/ijms232415896 (PMC9781764; doi:10.3390/ijms232415896)
Supplement: Supplementary file 1 [file ijms-23-15896-s001.zip]

Archive with 1 entries (1 files):
- ijms-2031775-supplementary.pdf
